# Supplementary material for: Functional Identification of Olfactory Receptors of Cnaphalocrocis medinalis (Lepidoptera: Crambidae) for Plant Odor
Source: Insects. 2023 Dec 7;14(12):930. doi: 10.3390/insects14120930 (PMC10744336; doi:10.3390/insects14120930)
Supplement: Supplementary file 1 [file insects-14-00930-s001.zip]

Archive with 1 entries (1 files):
- insects-2726639-supplementary.xlsx
