# Supplementary material for: Functional Identification of Olfactory Receptors of Cnaphalocrocis medinalis (Lepidoptera: Crambidae) for Plant Odor
Source: Insects. 2023 Dec 7;14(12):930. doi: 10.3390/insects14120930 (PMC10744336; doi:10.3390/insects14120930)
Supplement: Supplementary file 1 [file insects-14-00930-s001.zip › insects-2726639-supplementary.xlsx]

## Sheet: Sheet1
	TableS1. Primers used in this article
	Gene name	Sense (5’-3’)	Antisense (5’-3’)
	Real-time qPCR
	CmedOR1	AGGCTGGTATCTGTATTACTC	CGAACTTCTCTACGCATCT
	CmedOR2	CGCCGTTATATCCGTGTT	CGCTGAATCTGAATGTCTTC
	CmedOR26	GAAAGTGAATGGTGGGCAGT	GCCAGGGTGAGATTGGTAAA
	CmedOR27	ACGGCGAAACTCTCCTTCTT	TCCGCCATCAACTTGTGATA
	CmedOR28	TGCATAATGGGACAGAACCA	TCCGTATGCGCAGAGTAGTG
	CmedOR30	AGGTGGTGGTAGATGCTTGG	ATAGCAATCGCTCTGCCAAT
	CmedOR31	AGTTGCTGGTTTCCCTTTGA	TAGAAATCGCGTTTGCATCA
	CmedOR32	CGGTTGCAGCAGAACACTTA	GACAGATGTGCGATCCAGAA
	CmedOR33	CATCTGGGAGGGCTTTATGA	GCCCAGAACTTTAAGCTCCA
	CmedOR40	GCAAAGGTGCTTACGTCCTC	CTGCTTGCCTCAGCATATTG
	CmedOR41	GCGTTTATGTGCCGTCTTTT	ATCCGGAGCTGACGTATCAC
	CmedOR46	CTATCGAGTCACCCCGAGAA	AATGTGCACGCTCTTGTCTG
	α-tubulin	GTTGGTGGCTGGTAGTTGAT	CATGGCGTGCTGTATGTTGT
	β-actin	CATCCTCCGTCTGGACTTGG	CCTTGATGTCACGCACGATT
	Construction of expression vector
	CmedOR1	ACTTTGGCAGATCTGATgccaccATGACTTCTGAAGGGCGTCCAC	CCGGGCCCACTAGTGATTCAAATGTTTTGCTTTTGGCTGAG
	CmedOR2	ACTTTGGCAGATCTGATgccaccATGGATTTTTTTGAAATAGAAGAT	CCGGGCCCACTAGTGATTTAGGATGTGTTCAGCAGAG
	CmedOR26	ACTTTGGCAGATCTGATgccaccATGTTATACCACAGCGCTGG	CCGGGCCCACTAGTGATTAACAACGTGTAGTAGCTGTAAG
	CmedOR27	ACTTTGGCAGATCTGATaccaccATGCTGTGGCTGTACGCG	CCGGGCCCACTAGTGATCTGCCTCAGCATCACGATCACC
	CmedOR28	ACTTTGGCAGATCTGATgccaccATGGGTTTGATATTACCTGATAGC	CCGGGCCCACTAGTGATTCATTGCTATGCCAACAAAAAATGG
	CmedOR30	ACTTTGGCAGATCTGATATGTACACGAAGAAAGACGATATGA	CCGGGCCCACTAGTGATTTAATCAACCATATCTCGAAGAACA
	CmedOR31	ACTTTGGCAGATCTGATgccaccATGTTTGCGCAAAAAATAATTTCTT	CCGGGCCCACTAGTGATTTAATTTGCTTCTTGCATTTGTGAA
	CmedOR32	ACTTTGGCAGATCTGATgccaccATGGAAGTGTTTGAACGTG	CCGGGCCCACTAGTGATTTAAAACTTAACTACAGTCACAAAC
	CmedOR33	ACTTTGGCAGATCTGATgccaccATGTCGGATAAATCATACG	GGGCCCACTAGTGATTCAGTTGTAAGCTGTATAAAG
	CmedOR40	ACTTTGGCAGATCTGATgccaccATGTTAAAGAAAAAAATAAAAGCTT	CCGGGCCCACTAGTGATTCACAAATCGAGGTCTGCTTGC
	CmedOR41	TTTGGCAGATCTGATgccaccATGGACAAGACTTTCAAAATCTATC	GGGCCCACTAGTGATGCCAGTTCCAAATGTCCAC
	CmedOR46	TTTGGCAGATCTGATgccaccATGGGGATATTTATATTTACTATTC	GGGCCCACTAGTGATTTATTTTTTCATTTGATTCATAAC
	FISH cRNA probes
	CmedOR1	GGAUGAUGCCACCAACCCAAGCCAAGGAA
	CmedOR31	UUUGCCAUUUUUGAUAUUCUGUCUGUAUGUCUCCG
	CmedOR32	GCCAUUCCUGGAGCGGUAGAUAGAAGAACAAAGAU
